# Supplementary material for: Combined System for the Simultaneous Delivery of Levofloxacin and Rifampicin: Structural and Functional Properties and Antibacterial Activity
Source: J Funct Biomater. 2023 Jul 20;14(7):381. doi: 10.3390/jfb14070381 (PMC10381656; doi:10.3390/jfb14070381)
Supplement: Supplementary file 1 [file jfb-14-00381-s001.zip]

Archive with 1 entries (1 files):
- jfb-2489347-supplementary.pdf
